# Supplementary material for: Notes on the hosts of Trissolcus Ashmead (Hymenoptera: Scelionidae) from China
Source: Biodivers Data J. 2020 Jun 11;8:e53786. doi: 10.3897/BDJ.8.e53786 (PMC7303229; doi:10.3897/BDJ.8.e53786)
Supplement: XML Treatment for Trissolcus elasmuchae [file BDJ.8.e53786-treatment2.xml]

<!DOCTYPE tp:taxon-treatment
  PUBLIC "-//TaxonX//DTD Taxonomic Treatment Publishing DTD v0 20100105//EN" "tax-treatment-NSO.dtd">
<tp:taxon-treatment xmlns:tp="http://www.plazi.org/taxpub"><tp:treatment-meta><mixed-citation publication-type="journal"><person-group><name><surname>Chen</surname><given-names>Huayan</given-names></name><name><surname>Talamas</surname><given-names>Elijah J</given-names></name><name><surname>Pang</surname><given-names>Hong</given-names></name></person-group><article-title>Notes on the hosts of <italic><tp:taxon-name><tp:taxon-name-part taxon-name-part-type="genus" reg="Trissolcus">Trissolcus</tp:taxon-name-part></tp:taxon-name></italic> Ashmead (<tp:taxon-name><tp:taxon-name-part taxon-name-part-type="order">Hymenoptera</tp:taxon-name-part></tp:taxon-name>: <tp:taxon-name><tp:taxon-name-part taxon-name-part-type="family">Scelionidae</tp:taxon-name-part></tp:taxon-name>) from China</article-title><source>Biodivers Data J</source><day>11</day><month>6</month><year>2020</year><volume>8</volume><pub-id pub-id-type="doi">10.3897/BDJ.8.e53786</pub-id></mixed-citation></tp:treatment-meta><tp:nomenclature><tp:taxon-name><object-id xmlns:xlink="http://www.w3.org/1999/xlink" content-type="arpha" xlink:type="simple">1043381B-56A4-5565-86BA-9AACD94DB959</object-id><tp:taxon-name-part taxon-name-part-type="genus">Trissolcus</tp:taxon-name-part> <tp:taxon-name-part taxon-name-part-type="species">elasmuchae</tp:taxon-name-part></tp:taxon-name><tp:taxon-authority>(Watanabe) 1954</tp:taxon-authority></tp:nomenclature><tp:treatment-sec sec-type="materials"><title>Materials</title><list list-type="alpha-lower" list-content="occurrences"><list-item><p><bold>Type status:</bold> <named-content xmlns:xlink="http://www.w3.org/1999/xlink" content-type="dwc:typeStatus" xlink:type="simple">Other material</named-content>. <bold>Occurrence:</bold> catalogNumber: <named-content xmlns:xlink="http://www.w3.org/1999/xlink" content-type="dwc:catalogNumber" xlink:type="simple">ZJU 5728.17-1</named-content>; recordedBy: <named-content xmlns:xlink="http://www.w3.org/1999/xlink" content-type="dwc:recordedBy" xlink:type="simple">Junhua He</named-content>; individualCount: <named-content xmlns:xlink="http://www.w3.org/1999/xlink" content-type="dwc:individualCount" xlink:type="simple">3</named-content>; sex: <named-content xmlns:xlink="http://www.w3.org/1999/xlink" content-type="dwc:sex" xlink:type="simple">2 female, 1 male, egg mass</named-content>; lifeStage: <named-content xmlns:xlink="http://www.w3.org/1999/xlink" content-type="dwc:lifeStage" xlink:type="simple">adult</named-content>; associatedOccurrences: <named-content xmlns:xlink="http://www.w3.org/1999/xlink" content-type="dwc:associatedOccurrences" xlink:type="simple"><tp:taxon-name><tp:taxon-name-part taxon-name-part-type="genus" reg="Niphe">Niphe</tp:taxon-name-part> <tp:taxon-name-part taxon-name-part-type="species" reg="elongata">elongata</tp:taxon-name-part></tp:taxon-name></named-content>; <bold>Taxon:</bold> scientificName: <named-content xmlns:xlink="http://www.w3.org/1999/xlink" content-type="dwc:scientificName" xlink:type="simple"><tp:taxon-name><tp:taxon-name-part taxon-name-part-type="genus" reg="Trissolcus">Trissolcus</tp:taxon-name-part> <tp:taxon-name-part taxon-name-part-type="species" reg="elasmuchae">elasmuchae</tp:taxon-name-part></tp:taxon-name></named-content>; order: <named-content xmlns:xlink="http://www.w3.org/1999/xlink" content-type="dwc:order" xlink:type="simple"><tp:taxon-name><tp:taxon-name-part taxon-name-part-type="order">Hymenoptera</tp:taxon-name-part></tp:taxon-name></named-content>; family: <named-content xmlns:xlink="http://www.w3.org/1999/xlink" content-type="dwc:family" xlink:type="simple"><tp:taxon-name><tp:taxon-name-part taxon-name-part-type="family">Scelionidae</tp:taxon-name-part></tp:taxon-name></named-content>; genus: <named-content xmlns:xlink="http://www.w3.org/1999/xlink" content-type="dwc:genus" xlink:type="simple"><tp:taxon-name><tp:taxon-name-part taxon-name-part-type="genus">Trissolcus</tp:taxon-name-part></tp:taxon-name></named-content>; specificEpithet: <named-content xmlns:xlink="http://www.w3.org/1999/xlink" content-type="dwc:specificEpithet" xlink:type="simple"><tp:taxon-name><tp:taxon-name-part taxon-name-part-type="genus" reg="Trissolcus"/><tp:taxon-name-part taxon-name-part-type="species" reg="elasmuchae">elasmuchae</tp:taxon-name-part></tp:taxon-name></named-content>; <bold>Location:</bold> country: <named-content xmlns:xlink="http://www.w3.org/1999/xlink" content-type="dwc:country" xlink:type="simple">China</named-content>; stateProvince: <named-content xmlns:xlink="http://www.w3.org/1999/xlink" content-type="dwc:stateProvince" xlink:type="simple">Zhejiang</named-content>; county: <named-content xmlns:xlink="http://www.w3.org/1999/xlink" content-type="dwc:county" xlink:type="simple">Hangzhou</named-content>; locationRemarks: <named-content xmlns:xlink="http://www.w3.org/1999/xlink" content-type="dwc:locationRemarks" xlink:type="simple">label transliteration: "Zhejiang, Hangzhou, ex. from eggs of <tp:taxon-name><tp:taxon-name-part taxon-name-part-type="genus" reg="Niphe">Niphe</tp:taxon-name-part> <tp:taxon-name-part taxon-name-part-type="species" reg="elongata">elongata</tp:taxon-name-part></tp:taxon-name>, 18.vii.1957, Junhua He"; [浙江，杭州，1957.vii.18, 何俊华；寄主：褐蝽象卵Niphe <tp:taxon-name><tp:taxon-name-part taxon-name-part-type="genus" reg="Niphe"/><tp:taxon-name-part taxon-name-part-type="species" reg="elongata">elongata</tp:taxon-name-part></tp:taxon-name>]</named-content>; <bold>Identification:</bold> identifiedBy: <named-content xmlns:xlink="http://www.w3.org/1999/xlink" content-type="dwc:identifiedBy" xlink:type="simple">Elijah J. Talamas, Huayan Chen</named-content>; dateIdentified: <named-content xmlns:xlink="http://www.w3.org/1999/xlink" content-type="dwc:dateIdentified" xlink:type="simple">2019</named-content>; <bold>Event:</bold> samplingProtocol: <named-content xmlns:xlink="http://www.w3.org/1999/xlink" content-type="dwc:samplingProtocol" xlink:type="simple">none specified</named-content>; eventDate: <named-content xmlns:xlink="http://www.w3.org/1999/xlink" content-type="dwc:eventDate" xlink:type="simple">07/18/1957</named-content>; <bold>Record Level:</bold> modified: <named-content xmlns:xlink="http://www.w3.org/1999/xlink" content-type="dwc:modified" xlink:type="simple">04/29/2020</named-content>; language: <named-content xmlns:xlink="http://www.w3.org/1999/xlink" content-type="dwc:language" xlink:type="simple">en</named-content></p></list-item><list-item><p><bold>Type status:</bold> <named-content xmlns:xlink="http://www.w3.org/1999/xlink" content-type="dwc:typeStatus" xlink:type="simple">Other material</named-content>. <bold>Occurrence:</bold> catalogNumber: <named-content xmlns:xlink="http://www.w3.org/1999/xlink" content-type="dwc:catalogNumber" xlink:type="simple">ZJU 5728.17-2</named-content>; recordedBy: <named-content xmlns:xlink="http://www.w3.org/1999/xlink" content-type="dwc:recordedBy" xlink:type="simple">Junhua He</named-content>; individualCount: <named-content xmlns:xlink="http://www.w3.org/1999/xlink" content-type="dwc:individualCount" xlink:type="simple">3</named-content>; sex: <named-content xmlns:xlink="http://www.w3.org/1999/xlink" content-type="dwc:sex" xlink:type="simple">2 female, 1 male, egg mass</named-content>; lifeStage: <named-content xmlns:xlink="http://www.w3.org/1999/xlink" content-type="dwc:lifeStage" xlink:type="simple">adult</named-content>; associatedOccurrences: <named-content xmlns:xlink="http://www.w3.org/1999/xlink" content-type="dwc:associatedOccurrences" xlink:type="simple"><tp:taxon-name><tp:taxon-name-part taxon-name-part-type="genus" reg="Niphe">Niphe</tp:taxon-name-part> <tp:taxon-name-part taxon-name-part-type="species" reg="elongata">elongata</tp:taxon-name-part></tp:taxon-name></named-content>; <bold>Taxon:</bold> scientificName: <named-content xmlns:xlink="http://www.w3.org/1999/xlink" content-type="dwc:scientificName" xlink:type="simple"><tp:taxon-name><tp:taxon-name-part taxon-name-part-type="genus" reg="Trissolcus">Trissolcus</tp:taxon-name-part> <tp:taxon-name-part taxon-name-part-type="species" reg="elasmuchae">elasmuchae</tp:taxon-name-part></tp:taxon-name></named-content>; order: <named-content xmlns:xlink="http://www.w3.org/1999/xlink" content-type="dwc:order" xlink:type="simple"><tp:taxon-name><tp:taxon-name-part taxon-name-part-type="order">Hymenoptera</tp:taxon-name-part></tp:taxon-name></named-content>; family: <named-content xmlns:xlink="http://www.w3.org/1999/xlink" content-type="dwc:family" xlink:type="simple"><tp:taxon-name><tp:taxon-name-part taxon-name-part-type="family">Scelionidae</tp:taxon-name-part></tp:taxon-name></named-content>; genus: <named-content xmlns:xlink="http://www.w3.org/1999/xlink" content-type="dwc:genus" xlink:type="simple"><tp:taxon-name><tp:taxon-name-part taxon-name-part-type="genus">Trissolcus</tp:taxon-name-part></tp:taxon-name></named-content>; specificEpithet: <named-content xmlns:xlink="http://www.w3.org/1999/xlink" content-type="dwc:specificEpithet" xlink:type="simple"><tp:taxon-name><tp:taxon-name-part taxon-name-part-type="genus" reg="Trissolcus"/><tp:taxon-name-part taxon-name-part-type="species" reg="elasmuchae">elasmuchae</tp:taxon-name-part></tp:taxon-name></named-content>; <bold>Location:</bold> country: <named-content xmlns:xlink="http://www.w3.org/1999/xlink" content-type="dwc:country" xlink:type="simple">China</named-content>; stateProvince: <named-content xmlns:xlink="http://www.w3.org/1999/xlink" content-type="dwc:stateProvince" xlink:type="simple">Zhejiang</named-content>; county: <named-content xmlns:xlink="http://www.w3.org/1999/xlink" content-type="dwc:county" xlink:type="simple">Hangzhou</named-content>; locationRemarks: <named-content xmlns:xlink="http://www.w3.org/1999/xlink" content-type="dwc:locationRemarks" xlink:type="simple">label transliteration: "Zhejiang, Hangzhou, ex. from eggs of <tp:taxon-name><tp:taxon-name-part taxon-name-part-type="genus" reg="Niphe">Niphe</tp:taxon-name-part> <tp:taxon-name-part taxon-name-part-type="species" reg="elongata">elongata</tp:taxon-name-part></tp:taxon-name>, 18.vii.1957, Junhua He"; [浙江，杭州，1957.vii.18, 何俊华；寄主：褐蝽象卵Niphe <tp:taxon-name><tp:taxon-name-part taxon-name-part-type="genus" reg="Niphe"/><tp:taxon-name-part taxon-name-part-type="species" reg="elongata">elongata</tp:taxon-name-part></tp:taxon-name>]</named-content>; <bold>Identification:</bold> identifiedBy: <named-content xmlns:xlink="http://www.w3.org/1999/xlink" content-type="dwc:identifiedBy" xlink:type="simple">Elijah J. Talamas, Huayan Chen</named-content>; dateIdentified: <named-content xmlns:xlink="http://www.w3.org/1999/xlink" content-type="dwc:dateIdentified" xlink:type="simple">2019</named-content>; <bold>Event:</bold> samplingProtocol: <named-content xmlns:xlink="http://www.w3.org/1999/xlink" content-type="dwc:samplingProtocol" xlink:type="simple">none specified</named-content>; eventDate: <named-content xmlns:xlink="http://www.w3.org/1999/xlink" content-type="dwc:eventDate" xlink:type="simple">07/18/1957</named-content>; <bold>Record Level:</bold> modified: <named-content xmlns:xlink="http://www.w3.org/1999/xlink" content-type="dwc:modified" xlink:type="simple">04/29/2020</named-content>; language: <named-content xmlns:xlink="http://www.w3.org/1999/xlink" content-type="dwc:language" xlink:type="simple">en</named-content></p></list-item><list-item><p><bold>Type status:</bold> <named-content xmlns:xlink="http://www.w3.org/1999/xlink" content-type="dwc:typeStatus" xlink:type="simple">Other material</named-content>. <bold>Occurrence:</bold> catalogNumber: <named-content xmlns:xlink="http://www.w3.org/1999/xlink" content-type="dwc:catalogNumber" xlink:type="simple">ZJU 5728.17-3</named-content>; recordedBy: <named-content xmlns:xlink="http://www.w3.org/1999/xlink" content-type="dwc:recordedBy" xlink:type="simple">Junhua He</named-content>; individualCount: <named-content xmlns:xlink="http://www.w3.org/1999/xlink" content-type="dwc:individualCount" xlink:type="simple">3</named-content>; sex: <named-content xmlns:xlink="http://www.w3.org/1999/xlink" content-type="dwc:sex" xlink:type="simple">1 female，2 males</named-content>; lifeStage: <named-content xmlns:xlink="http://www.w3.org/1999/xlink" content-type="dwc:lifeStage" xlink:type="simple">adult</named-content>; associatedOccurrences: <named-content xmlns:xlink="http://www.w3.org/1999/xlink" content-type="dwc:associatedOccurrences" xlink:type="simple"><tp:taxon-name><tp:taxon-name-part taxon-name-part-type="genus" reg="Niphe">Niphe</tp:taxon-name-part> <tp:taxon-name-part taxon-name-part-type="species" reg="elongata">elongata</tp:taxon-name-part></tp:taxon-name></named-content>; <bold>Taxon:</bold> scientificName: <named-content xmlns:xlink="http://www.w3.org/1999/xlink" content-type="dwc:scientificName" xlink:type="simple"><tp:taxon-name><tp:taxon-name-part taxon-name-part-type="genus" reg="Trissolcus">Trissolcus</tp:taxon-name-part> <tp:taxon-name-part taxon-name-part-type="species" reg="elasmuchae">elasmuchae</tp:taxon-name-part></tp:taxon-name></named-content>; order: <named-content xmlns:xlink="http://www.w3.org/1999/xlink" content-type="dwc:order" xlink:type="simple"><tp:taxon-name><tp:taxon-name-part taxon-name-part-type="order">Hymenoptera</tp:taxon-name-part></tp:taxon-name></named-content>; family: <named-content xmlns:xlink="http://www.w3.org/1999/xlink" content-type="dwc:family" xlink:type="simple"><tp:taxon-name><tp:taxon-name-part taxon-name-part-type="family">Scelionidae</tp:taxon-name-part></tp:taxon-name></named-content>; genus: <named-content xmlns:xlink="http://www.w3.org/1999/xlink" content-type="dwc:genus" xlink:type="simple"><tp:taxon-name><tp:taxon-name-part taxon-name-part-type="genus">Trissolcus</tp:taxon-name-part></tp:taxon-name></named-content>; specificEpithet: <named-content xmlns:xlink="http://www.w3.org/1999/xlink" content-type="dwc:specificEpithet" xlink:type="simple"><tp:taxon-name><tp:taxon-name-part taxon-name-part-type="genus" reg="Trissolcus"/><tp:taxon-name-part taxon-name-part-type="species" reg="elasmuchae">elasmuchae</tp:taxon-name-part></tp:taxon-name></named-content>; <bold>Location:</bold> country: <named-content xmlns:xlink="http://www.w3.org/1999/xlink" content-type="dwc:country" xlink:type="simple">China</named-content>; stateProvince: <named-content xmlns:xlink="http://www.w3.org/1999/xlink" content-type="dwc:stateProvince" xlink:type="simple">Zhejiang</named-content>; county: <named-content xmlns:xlink="http://www.w3.org/1999/xlink" content-type="dwc:county" xlink:type="simple">Hangzhou</named-content>; locationRemarks: <named-content xmlns:xlink="http://www.w3.org/1999/xlink" content-type="dwc:locationRemarks" xlink:type="simple">label transliteration: "Zhejiang, Hangzhou, ex. from eggs of <tp:taxon-name><tp:taxon-name-part taxon-name-part-type="genus" reg="Niphe">Niphe</tp:taxon-name-part> <tp:taxon-name-part taxon-name-part-type="species" reg="elongata">elongata</tp:taxon-name-part></tp:taxon-name>, 18.vii.1957, Junhua He"; [浙江，杭州，1957.vii.18, 何俊华；寄主：褐蝽象卵Niphe <tp:taxon-name><tp:taxon-name-part taxon-name-part-type="genus" reg="Niphe"/><tp:taxon-name-part taxon-name-part-type="species" reg="elongata">elongata</tp:taxon-name-part></tp:taxon-name>]</named-content>; <bold>Identification:</bold> identifiedBy: <named-content xmlns:xlink="http://www.w3.org/1999/xlink" content-type="dwc:identifiedBy" xlink:type="simple">Elijah J. Talamas, Huayan Chen</named-content>; dateIdentified: <named-content xmlns:xlink="http://www.w3.org/1999/xlink" content-type="dwc:dateIdentified" xlink:type="simple">2019</named-content>; <bold>Event:</bold> samplingProtocol: <named-content xmlns:xlink="http://www.w3.org/1999/xlink" content-type="dwc:samplingProtocol" xlink:type="simple">none specified</named-content>; eventDate: <named-content xmlns:xlink="http://www.w3.org/1999/xlink" content-type="dwc:eventDate" xlink:type="simple">07/18/1957</named-content>; <bold>Record Level:</bold> modified: <named-content xmlns:xlink="http://www.w3.org/1999/xlink" content-type="dwc:modified" xlink:type="simple">04/29/2020</named-content>; language: <named-content xmlns:xlink="http://www.w3.org/1999/xlink" content-type="dwc:language" xlink:type="simple">en</named-content></p></list-item><list-item><p><bold>Type status:</bold> <named-content xmlns:xlink="http://www.w3.org/1999/xlink" content-type="dwc:typeStatus" xlink:type="simple">Other material</named-content>. <bold>Occurrence:</bold> catalogNumber: <named-content xmlns:xlink="http://www.w3.org/1999/xlink" content-type="dwc:catalogNumber" xlink:type="simple">ZJU 5728.17-4</named-content>; recordedBy: <named-content xmlns:xlink="http://www.w3.org/1999/xlink" content-type="dwc:recordedBy" xlink:type="simple">Junhua He</named-content>; individualCount: <named-content xmlns:xlink="http://www.w3.org/1999/xlink" content-type="dwc:individualCount" xlink:type="simple">3</named-content>; sex: <named-content xmlns:xlink="http://www.w3.org/1999/xlink" content-type="dwc:sex" xlink:type="simple">3 females，egg mass</named-content>; lifeStage: <named-content xmlns:xlink="http://www.w3.org/1999/xlink" content-type="dwc:lifeStage" xlink:type="simple">adult</named-content>; associatedOccurrences: <named-content xmlns:xlink="http://www.w3.org/1999/xlink" content-type="dwc:associatedOccurrences" xlink:type="simple"><tp:taxon-name><tp:taxon-name-part taxon-name-part-type="genus" reg="Niphe">Niphe</tp:taxon-name-part> <tp:taxon-name-part taxon-name-part-type="species" reg="elongata">elongata</tp:taxon-name-part></tp:taxon-name></named-content>; <bold>Taxon:</bold> scientificName: <named-content xmlns:xlink="http://www.w3.org/1999/xlink" content-type="dwc:scientificName" xlink:type="simple"><tp:taxon-name><tp:taxon-name-part taxon-name-part-type="genus" reg="Trissolcus">Trissolcus</tp:taxon-name-part> <tp:taxon-name-part taxon-name-part-type="species" reg="elasmuchae">elasmuchae</tp:taxon-name-part></tp:taxon-name></named-content>; order: <named-content xmlns:xlink="http://www.w3.org/1999/xlink" content-type="dwc:order" xlink:type="simple"><tp:taxon-name><tp:taxon-name-part taxon-name-part-type="order">Hymenoptera</tp:taxon-name-part></tp:taxon-name></named-content>; family: <named-content xmlns:xlink="http://www.w3.org/1999/xlink" content-type="dwc:family" xlink:type="simple"><tp:taxon-name><tp:taxon-name-part taxon-name-part-type="family">Scelionidae</tp:taxon-name-part></tp:taxon-name></named-content>; genus: <named-content xmlns:xlink="http://www.w3.org/1999/xlink" content-type="dwc:genus" xlink:type="simple"><tp:taxon-name><tp:taxon-name-part taxon-name-part-type="genus">Trissolcus</tp:taxon-name-part></tp:taxon-name></named-content>; specificEpithet: <named-content xmlns:xlink="http://www.w3.org/1999/xlink" content-type="dwc:specificEpithet" xlink:type="simple"><tp:taxon-name><tp:taxon-name-part taxon-name-part-type="genus" reg="Trissolcus"/><tp:taxon-name-part taxon-name-part-type="species" reg="elasmuchae">elasmuchae</tp:taxon-name-part></tp:taxon-name></named-content>; <bold>Location:</bold> country: <named-content xmlns:xlink="http://www.w3.org/1999/xlink" content-type="dwc:country" xlink:type="simple">China</named-content>; stateProvince: <named-content xmlns:xlink="http://www.w3.org/1999/xlink" content-type="dwc:stateProvince" xlink:type="simple">Zhejiang</named-content>; county: <named-content xmlns:xlink="http://www.w3.org/1999/xlink" content-type="dwc:county" xlink:type="simple">Hangzhou</named-content>; locationRemarks: <named-content xmlns:xlink="http://www.w3.org/1999/xlink" content-type="dwc:locationRemarks" xlink:type="simple">label transliteration: "Zhejiang, Hangzhou, ex. from eggs of <tp:taxon-name><tp:taxon-name-part taxon-name-part-type="genus" reg="Niphe">Niphe</tp:taxon-name-part> <tp:taxon-name-part taxon-name-part-type="species" reg="elongata">elongata</tp:taxon-name-part></tp:taxon-name>, 18.vii.1957, Junhua He"; [浙江，杭州，1957.vii.18, 何俊华；寄主：褐蝽象卵Niphe <tp:taxon-name><tp:taxon-name-part taxon-name-part-type="genus" reg="Niphe"/><tp:taxon-name-part taxon-name-part-type="species" reg="elongata">elongata</tp:taxon-name-part></tp:taxon-name>]</named-content>; <bold>Identification:</bold> identifiedBy: <named-content xmlns:xlink="http://www.w3.org/1999/xlink" content-type="dwc:identifiedBy" xlink:type="simple">Elijah J. Talamas, Huayan Chen</named-content>; dateIdentified: <named-content xmlns:xlink="http://www.w3.org/1999/xlink" content-type="dwc:dateIdentified" xlink:type="simple">2019</named-content>; <bold>Event:</bold> samplingProtocol: <named-content xmlns:xlink="http://www.w3.org/1999/xlink" content-type="dwc:samplingProtocol" xlink:type="simple">none specified</named-content>; eventDate: <named-content xmlns:xlink="http://www.w3.org/1999/xlink" content-type="dwc:eventDate" xlink:type="simple">07/18/1957</named-content>; <bold>Record Level:</bold> modified: <named-content xmlns:xlink="http://www.w3.org/1999/xlink" content-type="dwc:modified" xlink:type="simple">04/29/2020</named-content>; language: <named-content xmlns:xlink="http://www.w3.org/1999/xlink" content-type="dwc:language" xlink:type="simple">en</named-content></p></list-item></list></tp:treatment-sec><tp:treatment-sec sec-type="Distribution"><title>Distribution</title><p>China (Zhejiang, Taiwan); France, India, Japan, South Korea, Sweden, United Kingdom and Vietnam (<xref ref-type="bibr" rid="B5756497">Talamas et al. 2017</xref>).</p></tp:treatment-sec><tp:treatment-sec sec-type="Biology"><title>Biology</title><p><bold>Host associations.</bold> This species was reared from the eggs of <italic><tp:taxon-name><tp:taxon-name-part taxon-name-part-type="genus" reg="Niphe">Niphe</tp:taxon-name-part> <tp:taxon-name-part taxon-name-part-type="species" reg="elongata">elongata</tp:taxon-name-part></tp:taxon-name></italic> (Dallas) (<tp:taxon-name><tp:taxon-name-part taxon-name-part-type="family">Pentatomidae</tp:taxon-name-part></tp:taxon-name>) in China.</p></tp:treatment-sec><tp:treatment-sec sec-type="Images"><title>Images</title><p><italic><tp:taxon-name><tp:taxon-name-part taxon-name-part-type="genus" reg="Trissolcus">Trissolcus</tp:taxon-name-part> <tp:taxon-name-part taxon-name-part-type="species" reg="elasmuchae">elasmuchae</tp:taxon-name-part></tp:taxon-name><xref ref-type="bibr" rid="B5836987">Watanabe 1954</xref></italic> (Fig. <xref ref-type="fig" rid="F5756946">2</xref>).</p></tp:treatment-sec><tp:treatment-sec><!--Section generated to contain objects referenced in tp:taxon-treatment.--><fig-group id="F5756946" position="float" orientation="portrait"><caption><p><italic><tp:taxon-name><tp:taxon-name-part taxon-name-part-type="genus" reg="Trissolcus">Trissolcus</tp:taxon-name-part> <tp:taxon-name-part taxon-name-part-type="species" reg="elasmuchae">elasmuchae</tp:taxon-name-part></tp:taxon-name></italic> (Watanabe), female (ZJU 572817-1)</p></caption><fig id="F5756951" position="float" orientation="portrait"><object-id xmlns:xlink="http://www.w3.org/1999/xlink" content-type="arpha" xlink:type="simple">CEF3860C-62FF-5F23-801F-945526BE101A</object-id><object-id xmlns:xlink="http://www.w3.org/1999/xlink" content-type="doi" xlink:type="simple">10.3897/BDJ.8.e53786.figure2a</object-id><label>Figure 2a.</label><caption><p>dorsal habitus</p></caption><graphic xmlns:xlink="http://www.w3.org/1999/xlink" xlink:href="bdj-08-e53786-g002_a.jpg" xlink:type="simple" position="float" orientation="portrait" id="oo_403830.jpg"><uri content-type="original_file" xlink:type="simple">https://binary.pensoft.net/fig/403830</uri></graphic></fig><fig id="F5756952" position="float" orientation="portrait"><object-id xmlns:xlink="http://www.w3.org/1999/xlink" content-type="arpha" xlink:type="simple">B9FB5989-0977-5722-9565-00C76A70C904</object-id><object-id xmlns:xlink="http://www.w3.org/1999/xlink" content-type="doi" xlink:type="simple">10.3897/BDJ.8.e53786.figure2b</object-id><label>Figure 2b.</label><caption><p>lateral habitus</p></caption><graphic xmlns:xlink="http://www.w3.org/1999/xlink" xlink:href="bdj-08-e53786-g002_b.jpg" xlink:type="simple" position="float" orientation="portrait" id="oo_403831.jpg"><uri content-type="original_file" xlink:type="simple">https://binary.pensoft.net/fig/403831</uri></graphic></fig><fig id="F5756953" position="float" orientation="portrait"><object-id xmlns:xlink="http://www.w3.org/1999/xlink" content-type="arpha" xlink:type="simple">34CE45EB-56AF-531C-8AE8-4AAF229D90A1</object-id><object-id xmlns:xlink="http://www.w3.org/1999/xlink" content-type="doi" xlink:type="simple">10.3897/BDJ.8.e53786.figure2c</object-id><label>Figure 2c.</label><caption><p>head and mesosoma, dorsal view</p></caption><graphic xmlns:xlink="http://www.w3.org/1999/xlink" xlink:href="bdj-08-e53786-g002_c.jpg" xlink:type="simple" position="float" orientation="portrait" id="oo_403832.jpg"><uri content-type="original_file" xlink:type="simple">https://binary.pensoft.net/fig/403832</uri></graphic></fig><fig id="F5756954" position="float" orientation="portrait"><object-id xmlns:xlink="http://www.w3.org/1999/xlink" content-type="arpha" xlink:type="simple">14A362D7-DB33-5FC9-99E7-E65E2DDA6C94</object-id><object-id xmlns:xlink="http://www.w3.org/1999/xlink" content-type="doi" xlink:type="simple">10.3897/BDJ.8.e53786.figure2d</object-id><label>Figure 2d.</label><caption><p>head and mesosoma, lateral view</p></caption><graphic xmlns:xlink="http://www.w3.org/1999/xlink" xlink:href="bdj-08-e53786-g002_d.jpg" xlink:type="simple" position="float" orientation="portrait" id="oo_403833.jpg"><uri content-type="original_file" xlink:type="simple">https://binary.pensoft.net/fig/403833</uri></graphic></fig><fig id="F5756955" position="float" orientation="portrait"><object-id xmlns:xlink="http://www.w3.org/1999/xlink" content-type="arpha" xlink:type="simple">971E3473-498F-5F5D-97A2-302F2A409A2D</object-id><object-id xmlns:xlink="http://www.w3.org/1999/xlink" content-type="doi" xlink:type="simple">10.3897/BDJ.8.e53786.figure2e</object-id><label>Figure 2e.</label><caption><p>head, anterior view</p></caption><graphic xmlns:xlink="http://www.w3.org/1999/xlink" xlink:href="bdj-08-e53786-g002_e.jpg" xlink:type="simple" position="float" orientation="portrait" id="oo_403834.jpg"><uri content-type="original_file" xlink:type="simple">https://binary.pensoft.net/fig/403834</uri></graphic></fig><fig id="F5756956" position="float" orientation="portrait"><object-id xmlns:xlink="http://www.w3.org/1999/xlink" content-type="arpha" xlink:type="simple">34E8D0F9-F6DA-54A0-B097-14539D8EF93C</object-id><object-id xmlns:xlink="http://www.w3.org/1999/xlink" content-type="doi" xlink:type="simple">10.3897/BDJ.8.e53786.figure2f</object-id><label>Figure 2f.</label><caption><p>metasoma, dorsal view</p></caption><graphic xmlns:xlink="http://www.w3.org/1999/xlink" xlink:href="bdj-08-e53786-g002_f.jpg" xlink:type="simple" position="float" orientation="portrait" id="oo_403835.jpg"><uri content-type="original_file" xlink:type="simple">https://binary.pensoft.net/fig/403835</uri></graphic></fig></fig-group></tp:treatment-sec><ref-list><ref id="B5756497"><element-citation xmlns:xlink="http://www.w3.org/1999/xlink" publication-type="article" xlink:type="simple"><person-group person-group-type="author"><name name-style="western"><surname>Talamas</surname><given-names>Elijah J.</given-names></name><name name-style="western"><surname>Buffington</surname><given-names>Matthew L.</given-names></name><name name-style="western"><surname>Hoelmer</surname><given-names>Kim</given-names></name></person-group><year>2017</year><article-title>Revision of Palearctic <italic><tp:taxon-name><tp:taxon-name-part taxon-name-part-type="genus" reg="Trissolcus">Trissolcus</tp:taxon-name-part></tp:taxon-name></italic> Ashmead (<tp:taxon-name><tp:taxon-name-part taxon-name-part-type="order">Hymenoptera</tp:taxon-name-part></tp:taxon-name>, <tp:taxon-name><tp:taxon-name-part taxon-name-part-type="family">Scelionidae</tp:taxon-name-part></tp:taxon-name>)</article-title><source>Journal of <tp:taxon-name><tp:taxon-name-part taxon-name-part-type="order">Hymenoptera</tp:taxon-name-part></tp:taxon-name> Research</source><volume>56</volume><fpage>79</fpage><lpage>261</lpage><pub-id pub-id-type="doi">10.3897/jhr.56.10158</pub-id></element-citation></ref><ref id="B5836987"><element-citation xmlns:xlink="http://www.w3.org/1999/xlink" publication-type="article" xlink:type="simple"><person-group person-group-type="author"><name name-style="western"><surname>Watanabe</surname><given-names>Chihisa</given-names></name></person-group><year>1954</year><article-title>Discovery of four new species of <tp:taxon-name><tp:taxon-name-part taxon-name-part-type="subfamily">Telenominae</tp:taxon-name-part></tp:taxon-name>, egg-parasites of pentatomid and plataspid bugs, in Shikoku, Japan.</article-title><source>Trans Shikoku Ent Soc, (Trans. Shikoku. Ent. Soc)</source><volume>4</volume><issue>2</issue><fpage>17</fpage><lpage>22</lpage><uri xlink:type="simple">http://zoobank.org/e3e72340-6438-49b0-8cee-935abcd5e60a</uri></element-citation></ref></ref-list></tp:taxon-treatment>
